# Supplementary material for: Huangshan Maofeng Green Tea Extracts Prevent Obesity-Associated Metabolic Disorders by Maintaining Homeostasis of Gut Microbiota and Hepatic Lipid Classes in Leptin Receptor Knockout Rats
Source: Foods. 2022 Sep 20;11(19):2939. doi: 10.3390/foods11192939 (PMC9562686; doi:10.3390/foods11192939)
Supplement: Supplementary file 1 [file foods-11-02939-s001.zip]

Archive with 1 entries (1 files):
- foods-1850659 - supplementary.pdf
